# Supplementary material for: Epithelial miR-141 regulates IL-13–induced airway mucus production
Source: JCI Insight. 2021 Mar 8;6(5):e139019. doi: 10.1172/jci.insight.139019 (PMC8021117; doi:10.1172/jci.insight.139019)
Supplement: Supplemental Table 3 [file jciinsight-6-139019-s159.xlsx]

## Sheet: Goblet cell cluster
Gene	p_val	avg_logFC	pct.1	pct.2	p_val_adj
BPIFB1	0	3.55462	0.881	0.229	0
TFF3	2.41051e-306	3.34841	0.749	0.215	5.65867e-302
MUC5AC	0	3.30342	0.637	0.061	0
SCGB1A1	1.54326e-247	3.19123	0.923	0.788	3.6228e-243
SCGB3A1	9.45476e-236	2.84357	0.892	0.598	2.2195e-231
SLPI	0	2.42153	0.973	0.669	0
MSMB	0	2.28335	0.605	0.097	0
AGR2	0	2.10339	0.913	0.421	0
PIGR	0	2.01448	0.874	0.294	0
MUC5B	0	2.00989	0.447	0.047	0
WFDC2	0	2.0005	0.953	0.551	0
TSPAN8	0	1.94917	0.678	0.049	0
S100P	0	1.93797	0.772	0.151	0
CXCL17	0	1.87975	0.817	0.2	0
XBP1	2.38313e-288	1.71051	0.769	0.281	5.59441e-284
CD55	2.41162e-291	1.65924	0.696	0.19	5.66128e-287
SERPINB3	6.14444e-230	1.61853	0.804	0.348	1.44241e-225
MUC1	0	1.58165	0.705	0.159	0
FCGBP	0	1.55719	0.39	0.033	0
CDC42EP5	0	1.55221	0.595	0.046	0
VMO1	0	1.55103	0.565	0.079	0
CST1	3.58732e-241	1.50456	0.256	0.021	8.42123e-237
LCN2	9.58614e-219	1.46639	0.889	0.473	2.25035e-214
AQP5	0	1.45465	0.648	0.108	0
FAM3D	0	1.37371	0.599	0.063	0
KRT7	0	1.33946	0.648	0.12	0
KRT19	5.12256e-278	1.33311	0.904	0.364	1.20252e-273
CP	0	1.32933	0.587	0.085	0
PRSS23	0	1.31837	0.666	0.108	0
CEACAM6	0	1.28422	0.427	0.031	0
CYP2F1	0	1.26838	0.457	0.021	0
SLC5A8	0	1.22321	0.447	0.024	0
KRT18	2.19515e-251	1.21635	0.789	0.249	5.1531e-247
SLC6A14	0	1.21407	0.478	0.054	0
CXCL1	2.90477e-233	1.20112	0.453	0.079	6.81894e-229
RDH10	0	1.12356	0.489	0.054	0
CLDN10	0	1.07849	0.421	0.023	0
SLC31A1	0	1.06445	0.505	0.067	0
SERPINB11	0	1.0476	0.291	0.011	0
TGM2	5.73439e-288	1.04421	0.521	0.085	1.34615e-283
KLK11	1.15058e-229	1.03336	0.354	0.047	2.70098e-225
MGST1	6.41822e-227	1.02829	0.602	0.143	1.50668e-222
ADH1C	8.08573e-216	1.02428	0.45	0.081	1.89812e-211
C3	7.46255e-272	1.00243	0.403	0.052	1.75183e-267
CEACAM5	0	0.968807	0.228	0.008	0
SPDEF	0	0.947406	0.338	0.018	0
UPK1B	1.18074e-251	0.946518	0.319	0.033	2.77179e-247
AKR1C1	0	0.941872	0.409	0.03	0
S100A16	0	0.938485	0.49	0.066	0
VSIG2	0	0.935296	0.342	0.019	0
MDK	1.21545e-264	0.933147	0.459	0.07	2.85327e-260
SLC4A4	0	0.930359	0.426	0.034	0
CLCA2	5.1575e-196	0.928646	0.308	0.041	1.21072e-191
TSPAN13	2.37685e-189	0.895538	0.45	0.092	5.57965e-185
CREB3L1	0	0.887614	0.364	0.017	0
S100A14	1.1002e-258	0.886982	0.446	0.066	2.58273e-254
RIMS1	0	0.886094	0.351	0.021	0
F3	1.29397e-245	0.878365	0.449	0.071	3.0376e-241
GPRC5A	8.25602e-209	0.87395	0.296	0.035	1.9381e-204
SLC12A2	2.45101e-243	0.854683	0.389	0.053	5.75374e-239
STARD10	1.35242e-226	0.844785	0.485	0.091	3.17481e-222
CXCL6	3.31619e-226	0.829345	0.279	0.028	7.78475e-222
HES4	6.87708e-229	0.818971	0.446	0.075	1.61439e-224
ATP12A	2.78196e-235	0.810802	0.331	0.038	6.53065e-231
NPDC1	5.14636e-303	0.810172	0.348	0.032	1.20811e-298
ST6GALNAC1	2.70138e-241	0.790661	0.459	0.076	6.34148e-237
ERN2	0	0.789979	0.374	0.026	0
MAL2	5.54727e-185	0.770916	0.415	0.078	1.30222e-180
ZG16B	5.72898e-254	0.768011	0.344	0.038	1.34488e-249
ALPL	0	0.744753	0.298	0.011	0
GALE	1.1805e-274	0.738201	0.366	0.041	2.77122e-270
EPS8L1	3.23798e-261	0.732219	0.334	0.034	7.60115e-257
KIAA1324	1.58689e-248	0.731465	0.366	0.045	3.72522e-244
SLC9A3R2	2.465e-242	0.726819	0.421	0.062	5.78659e-238
SCNN1A	1.88214e-220	0.724926	0.398	0.061	4.41832e-216
TCEA3	1.49741e-231	0.691136	0.272	0.025	3.51517e-227
SELENBP1	4.25406e-186	0.687503	0.429	0.082	9.98641e-182
CCNO	1.2408e-193	0.667511	0.324	0.046	2.91278e-189
TMPRSS4	6.71149e-181	0.656747	0.352	0.058	1.57552e-176
SCNN1B	0	0.648766	0.292	0.017	0
FAM114A1	1.28786e-184	0.644729	0.3	0.041	3.02326e-180
GABRP	5.68235e-200	0.643064	0.312	0.041	1.33393e-195
STEAP4	4.19855e-211	0.636228	0.272	0.028	9.85608e-207
TMEM184A	1.91167e-219	0.622778	0.258	0.024	4.48764e-215
SLC15A2	4.28318e-216	0.620345	0.311	0.037	1.00548e-211
CRACR2B	2.54788e-243	0.609959	0.322	0.034	5.98114e-239
LINC01207	2.41012e-213	0.609729	0.283	0.03	5.65777e-209
FUT6	0	0.589366	0.246	0.007	0
C16orf89	1.73734e-242	0.588218	0.191	0.009	4.07842e-238
ASS1	3.21196e-193	0.579966	0.287	0.035	7.54008e-189
SERINC2	1.33289e-186	0.577954	0.323	0.047	3.12895e-182
CRYM	4.11553e-197	0.528764	0.231	0.021	9.66121e-193
GALNT12	2.17208e-198	0.485522	0.259	0.027	5.09896e-194
CREB3L4	6.09516e-207	0.466582	0.239	0.021	1.43084e-202
TMEM45A	1.3959e-241	0.461776	0.174	0.007	3.27688e-237
STRA6	2.79627e-261	0.44959	0.204	0.009	6.56424e-257
DNAJC12	1.10499e-226	0.413595	0.162	0.006	2.59395e-222
PDE8B	2.38857e-199	0.410105	0.162	0.008	5.60717e-195
CAPN8	3.13451e-218	0.402352	0.155	0.006	7.35826e-214
FOXA3	4.84134e-197	0.29871	0.116	0.002	1.13651e-192

## Sheet: Basal cell cluster 1
Gene	p_val	avg_logFC	pct.1	pct.2	p_val_adj
POSTN	0	2.3776	0.607	0.023	0
S100A2	0	2.11927	0.928	0.174	0
KRT5	0	2.00341	0.736	0.041	0
KRT15	0	1.9847	0.524	0.031	0
KRT17	0	1.93842	0.647	0.047	0
KRT19	0	1.83964	0.992	0.366	0
AQP3	0	1.82561	0.933	0.236	0
MMP10	2.82411e-259	1.60022	0.208	0.009	6.6296e-255
ADIRF	0	1.56042	0.715	0.04	0
NTS	1.49221e-282	1.52108	0.42	0.047	3.50297e-278
SERPINB4	7.63236e-250	1.51183	0.64	0.135	1.7917e-245
AQP5	0	1.50705	0.783	0.107	0
BCAM	0	1.43267	0.507	0.013	0
PRSS23	0	1.38516	0.805	0.107	0
CXCL1	0	1.36423	0.572	0.077	0
CD9	1.24433e-261	1.33039	0.928	0.343	2.92106e-257
MT1X	0	1.32748	0.718	0.143	0
F3	0	1.29664	0.627	0.065	0
TACSTD2	0	1.28066	0.819	0.161	0
MGST1	0	1.27627	0.792	0.138	0
EPAS1	0	1.26352	0.692	0.08	0
CCND1	0	1.24839	0.64	0.083	0
PTPRZ1	0	1.24518	0.619	0.04	0
DST	3.31531e-275	1.18805	0.459	0.06	7.7827e-271
TNC	0	1.15237	0.474	0.011	0
HSPB1	5.79551e-272	1.14075	0.826	0.223	1.3605e-267
KRT8	1.44166e-259	1.1225	0.86	0.23	3.38431e-255
SFN	0	1.12039	0.586	0.043	0
FMO2	0	1.09084	0.52	0.028	0
SERPINB13	0	1.06534	0.445	0.018	0
PERP	7.62262e-277	1.05189	0.858	0.22	1.78941e-272
ID1	0	0.986143	0.45	0.037	0
ADH1C	1.22423e-258	0.96432	0.528	0.082	2.87389e-254
EGFR	0	0.963341	0.521	0.03	0
S100A14	0	0.96154	0.552	0.065	0
CLCA2	2.91007e-305	0.954207	0.407	0.039	6.83139e-301
SERPINF1	4.44418e-277	0.953954	0.594	0.1	1.04327e-272
IL33	0	0.926773	0.436	0.031	0
CLDN1	0	0.908034	0.479	0.036	0
SOX2	3.60375e-248	0.886775	0.666	0.134	8.45981e-244
KLK11	0	0.885338	0.489	0.043	0
SDC1	0	0.882065	0.51	0.035	0
MT1E	1.26018e-274	0.880346	0.64	0.111	2.95827e-270
ITGB4	0	0.871589	0.498	0.031	0
IGFBP3	0	0.86639	0.368	0.028	0
KLF5	5.18908e-273	0.849654	0.59	0.095	1.21814e-268
SPINK5	0	0.842997	0.241	0.009	0
TSHZ2	7.08632e-248	0.827548	0.529	0.086	1.66351e-243
LAMB3	0	0.823398	0.422	0.033	0
ECE1	1.61089e-283	0.821967	0.539	0.078	3.78157e-279
ADH7	0	0.820803	0.427	0.03	0
S100A16	0	0.815756	0.539	0.068	0
LGALS3BP	3.94576e-282	0.803631	0.573	0.089	9.26267e-278
EMP2	6.11958e-244	0.755071	0.567	0.098	1.43657e-239
C19orf33	1.72995e-271	0.749407	0.507	0.07	4.06106e-267
CMYA5	5.03269e-271	0.73794	0.422	0.048	1.18142e-266
GPRC5A	2.98444e-271	0.733683	0.363	0.035	7.00598e-267
FGFR3	0	0.727023	0.358	0.006	0
LGALS7B	0	0.726485	0.288	0.01	0
DAPL1	8.62067e-291	0.70666	0.326	0.024	2.0237e-286
MPZL2	3.26231e-257	0.698237	0.389	0.044	7.65826e-253
RASSF6	9.07429e-283	0.696677	0.358	0.032	2.13019e-278
JUP	1.02214e-263	0.685004	0.433	0.053	2.39947e-259
SPARCL1	0	0.674109	0.283	0.007	0
CX3CL1	0	0.663052	0.342	0.02	0
C9orf3	3.38939e-297	0.645078	0.414	0.041	7.95659e-293
MET	6.28587e-296	0.642517	0.399	0.038	1.47561e-291
TP63	0	0.637599	0.252	0.003	0
LAMA5	0	0.63695	0.306	0.013	0
SEMA5A	0	0.625517	0.277	0.012	0
WNT4	0	0.60043	0.254	0.006	0
RASSF9	2.66165e-286	0.594611	0.399	0.04	6.24821e-282
NOS2	2.84394e-259	0.588641	0.231	0.012	6.67614e-255
LGALS7	7.53014e-267	0.579303	0.221	0.01	1.7677e-262
SLITRK6	0	0.576002	0.327	0.022	0
SEPP1	1.06655e-249	0.575981	0.37	0.039	2.50373e-245
ANOS1	0	0.572662	0.285	0.012	0
ARL4D	0	0.567944	0.265	0.011	0
TRIM29	2.60909e-237	0.562401	0.402	0.049	6.12485e-233
FAT2	0	0.560282	0.254	0.004	0
SNCA	3.94146e-237	0.560053	0.292	0.025	9.25257e-233
GPC1	0	0.553612	0.319	0.02	0
TRIP6	5.67924e-236	0.542712	0.337	0.034	1.3332e-231
PTRF	8.09465e-255	0.513446	0.225	0.011	1.90022e-250
LRIG3	1.19967e-294	0.506445	0.279	0.016	2.81621e-290
HSPA2	1.0509e-251	0.496073	0.235	0.013	2.46699e-247
DLK2	0	0.493528	0.202	0.003	0
A4GALT	4.29454e-248	0.491844	0.28	0.021	1.00814e-243
CDH3	1.37446e-278	0.471002	0.248	0.013	3.22655e-274
PKP1	0	0.468905	0.221	0.004	0
PHLDA3	6.29408e-276	0.459708	0.249	0.013	1.47753e-271
SULT2B1	8.2729e-257	0.451994	0.256	0.016	1.94206e-252
ARHGAP23	2.07428e-271	0.420872	0.213	0.009	4.86938e-267
LOXL4	3.21773e-239	0.343346	0.143	0.003	7.55363e-235
TSLP	1.25481e-248	0.343054	0.147	0.003	2.94567e-244
FLRT3	1.56915e-256	0.340999	0.168	0.004	3.68359e-252
HAS3	2.31219e-265	0.326183	0.153	0.003	5.42785e-261
TNS4	1.68472e-236	0.321832	0.151	0.004	3.95489e-232
DSC3	1.84112e-258	0.310969	0.166	0.004	4.32202e-254
ISLR	2.43928e-264	0.272303	0.135	0.001	5.72622e-260

## Sheet: Basal cell cluster 2
Gene	p_val	avg_logFC	pct.1	pct.2	p_val_adj
S100A2	1.92413e-244	2.55048	0.841	0.196	4.51689e-240
SERPINB3	9.45905e-131	1.86832	0.841	0.364	2.22051e-126
KRT5	7.59363e-178	1.81671	0.479	0.067	1.78261e-173
SERPINB4	5.66071e-89	1.7892	0.515	0.152	1.32885e-84
KRT19	3.82694e-141	1.77349	0.868	0.386	8.98375e-137
MT1X	5.82007e-60	1.58813	0.458	0.167	1.36626e-55
NTS	5.26029e-69	1.54302	0.296	0.061	1.23485e-64
KRT17	5.3841e-64	1.46709	0.317	0.073	1.26392e-59
KRT6A	4.55318e-88	1.4323	0.174	0.016	1.06886e-83
ADIRF	6.58775e-69	1.38182	0.317	0.07	1.54647e-64
SFN	2.12632e-88	1.37943	0.338	0.065	4.99155e-84
S100A14	4.16217e-45	1.25543	0.293	0.085	9.77068e-41
CCL26	3.44112e-32	1.24924	0.156	0.034	8.07802e-28
AQP3	1.49361e-41	1.23067	0.524	0.267	3.50626e-37
CCND1	3.27099e-40	1.20557	0.32	0.107	7.67865e-36
TXN	3.11068e-56	1.18083	0.751	0.542	7.30232e-52
HSPB1	1.22711e-28	1.12427	0.449	0.25	2.88065e-24
MGST1	7.03314e-32	1.08914	0.377	0.168	1.65103e-27
POSTN	2.24131e-36	1.06846	0.207	0.05	5.26147e-32
KRT8	1.28025e-31	1.03804	0.482	0.258	3.00538e-27
ID1	2.58156e-33	1.02187	0.207	0.055	6.06021e-29
KRT18	4.77433e-43	1.01378	0.557	0.277	1.12078e-38
RPLP0	3.75929e-73	0.950875	0.877	0.793	8.82492e-69
GAPDH	2.38715e-72	0.92999	0.877	0.753	5.60384e-68
FXYD3	3.38525e-38	0.898685	0.596	0.333	7.94686e-34
GSTP1	8.42984e-67	0.891273	0.895	0.755	1.9789e-62
TOP2A	6.11467e-85	0.851572	0.126	0.008	1.43542e-80
KIAA0101	2.50301e-121	0.828539	0.156	0.009	5.87582e-117
MKI67	1.11376e-111	0.818865	0.123	0.005	2.61455e-107
TYMS	2.57465e-93	0.792511	0.138	0.009	6.04398e-89
ANXA2	1.4488e-32	0.752929	0.716	0.564	3.40107e-28
RPL7A	4.64472e-47	0.681376	0.916	0.848	1.09035e-42
RPL7	2.01842e-38	0.679242	0.82	0.773	4.73823e-34
RPL29	2.53546e-45	0.662559	0.898	0.847	5.95198e-41
LGALS7	6.08274e-29	0.658856	0.108	0.019	1.42792e-24
TK1	1.21556e-70	0.649855	0.111	0.008	2.85352e-66
RPL8	8.86466e-46	0.619163	0.919	0.867	2.08098e-41
RPS6	9.24228e-49	0.610759	0.94	0.873	2.16962e-44
RPL37A	4.57264e-51	0.600349	0.931	0.881	1.07343e-46
RPS2	2.60263e-57	0.596193	0.961	0.913	6.10967e-53
RPL3	2.20484e-40	0.590528	0.937	0.881	5.17586e-36
RPS18	9.66385e-55	0.587777	0.976	0.911	2.26859e-50
GNB2L1	5.01332e-31	0.585027	0.811	0.77	1.17688e-26
RPL35	3.51525e-37	0.573012	0.892	0.844	8.25206e-33
CLSPN	6.92628e-72	0.572588	0.111	0.008	1.62594e-67
RPL36	5.16008e-39	0.566119	0.916	0.852	1.21133e-34
RPL10A	1.89475e-31	0.564988	0.829	0.797	4.44791e-27
S100A11	3.34223e-38	0.549419	0.925	0.841	7.84589e-34
RPL12	1.09748e-28	0.523452	0.91	0.855	2.57634e-24
RPLP1	8.71023e-49	0.522876	0.988	0.959	2.04473e-44
SLPI	6.14515e-46	0.510067	0.868	0.684	1.44257e-41
RPS12	6.04645e-46	0.498285	0.973	0.918	1.4194e-41
RPL13A	3.69705e-32	0.497565	0.916	0.886	8.67882e-28
RPS3	1.11484e-29	0.493311	0.913	0.836	2.61709e-25
RPS24	3.17259e-41	0.490531	0.964	0.911	7.44765e-37
RPL18	5.35763e-32	0.483724	0.895	0.85	1.2577e-27
RPS9	3.77103e-32	0.471464	0.925	0.879	8.85249e-28
RPL32	1.38537e-29	0.435219	0.925	0.893	3.25217e-25
RPL41	1.24997e-35	0.431986	0.961	0.924	2.93429e-31
RPS28	8.18983e-31	0.431345	0.925	0.903	1.92256e-26
S100A6	3.15732e-38	0.428358	0.943	0.915	7.4118e-34
RPL18A	7.22527e-28	0.42257	0.928	0.876	1.69613e-23
MT-ND3	4.2169e-30	-0.45225	0.886	0.976	9.89918e-26
MT-CO2	1.45221e-29	-0.46218	0.871	0.98	3.40906e-25
SON	3.0599e-28	-0.538856	0.213	0.582	7.18312e-24
MT-ND4	1.69342e-34	-0.546438	0.841	0.958	3.9753e-30
MT-ND5	3.50197e-32	-0.568407	0.59	0.878	8.22087e-28
MT-CO1	2.25201e-46	-0.629692	0.895	0.975	5.28658e-42
CYBA	1.16769e-28	-0.65698	0.389	0.736	2.74115e-24
ANKRD12	4.09197e-28	-0.66197	0.09	0.413	9.60591e-24
HLA-A	4.34946e-36	-0.689055	0.41	0.788	1.02103e-31
ARPC1B	2.1641e-28	-0.728531	0.195	0.545	5.08022e-24
B2M	1.61956e-55	-0.73917	0.898	0.977	3.80192e-51
HLA-C	4.83865e-43	-0.799236	0.353	0.779	1.13587e-38
HLA-E	6.71681e-39	-0.802534	0.201	0.62	1.57677e-34
DDX17	1.83507e-33	-0.808562	0.159	0.538	4.30782e-29
DDX5	6.30398e-46	-0.819124	0.296	0.753	1.47986e-41
PNISR	9.03545e-36	-0.868835	0.105	0.482	2.12107e-31
CCNL1	1.99242e-30	-0.87395	0.048	0.362	4.67721e-26
N4BP2L2	1.72342e-39	-0.875143	0.09	0.489	4.04573e-35
JUND	3.42475e-41	-0.89233	0.219	0.647	8.0396e-37
ARHGDIB	2.71032e-34	-0.926783	0.069	0.426	6.36247e-30
HLA-B	2.26049e-54	-0.94135	0.413	0.821	5.3065e-50
TMSB4X	1.69859e-42	-0.945837	0.71	0.902	3.98743e-38
EVL	4.59636e-28	-0.97565	0.042	0.337	1.079e-23
BTG1	2.7583e-36	-1.00453	0.153	0.539	6.47511e-32
RNF213	5.83438e-35	-1.02817	0.066	0.416	1.36962e-30
CORO1A	2.62105e-34	-1.03369	0.06	0.412	6.15292e-30
KLF6	1.9903e-34	-1.05798	0.081	0.438	4.67223e-30
LAPTM5	9.00947e-36	-1.11217	0.057	0.411	2.11497e-31
LCP1	5.61562e-38	-1.11477	0.057	0.433	1.31827e-33
RSRP1	3.80889e-44	-1.12933	0.045	0.449	8.94137e-40
FOSB	4.22437e-30	-1.18218	0.045	0.352	9.91672e-26
VIM	2.46063e-43	-1.2584	0.156	0.583	5.77634e-39
HCST	2.02554e-37	-1.31088	0.024	0.377	4.75495e-33
NEAT1	2.75107e-38	-1.35842	0.249	0.638	6.45813e-34
CD52	1.99484e-40	-1.40953	0.045	0.426	4.68289e-36
SRGN	5.17786e-41	-1.49464	0.057	0.443	1.2155e-36
PTPRC	8.02898e-54	-1.54689	0.054	0.519	1.8848e-49
MALAT1	1.83637e-83	-1.8366	0.913	0.963	4.31087e-79

## Sheet: Ciliated cell cluster 1
Gene	p_val	avg_logFC	pct.1	pct.2	p_val_adj
CAPS	0	1.61016	0.91	0.416	0
C20orf85	0	1.5516	0.755	0.239	0
CD24	0	1.47189	0.734	0.261	0
C9orf24	0	1.4577	0.73	0.237	0
TUBB4B	1.21008e-297	1.45698	0.799	0.427	2.84067e-293
TPPP3	0	1.44244	0.68	0.203	0
TSPAN1	0	1.43984	0.797	0.32	0
RSPH1	0	1.42868	0.706	0.217	0
IGFBP7	4.3688e-282	1.41411	0.543	0.153	1.02558e-277
AGR3	4.83021e-266	1.3727	0.575	0.183	1.13389e-261
C2orf40	2.66012e-278	1.36658	0.493	0.119	6.24464e-274
CETN2	1.40888e-262	1.35048	0.619	0.224	3.30734e-258
C1orf194	1.65362e-264	1.32276	0.532	0.148	3.88187e-260
PIFO	5.41522e-280	1.31672	0.563	0.162	1.27122e-275
PRDX5	0	1.31512	0.868	0.573	0
TMEM190	6.24291e-185	1.31272	0.493	0.175	1.46552e-180
MORN2	2.09751e-264	1.30412	0.571	0.179	4.92391e-260
LCN2	1.25025e-144	1.28923	0.725	0.473	2.93496e-140
RP11-356K23.1	1.02782e-254	1.28724	0.504	0.137	2.4128e-250
ERICH3	2.70879e-281	1.27348	0.488	0.111	6.35888e-277
FAM183A	2.95968e-235	1.26118	0.474	0.128	6.94784e-231
CAPSL	3.03521e-239	1.25011	0.467	0.122	7.12517e-235
CCDC170	9.38154e-245	1.24407	0.495	0.136	2.20232e-240
IFI27	7.60917e-169	1.2244	0.516	0.209	1.78625e-164
CKB	1.08959e-226	1.22276	0.582	0.213	2.5578e-222
C11orf88	2.92369e-227	1.22197	0.49	0.142	6.86336e-223
SMIM22	1.41162e-190	1.20557	0.512	0.187	3.31377e-186
CES1	2.17172e-197	1.20057	0.375	0.092	5.0981e-193
CLDN3	9.2295e-189	1.19439	0.397	0.108	2.16663e-184
C9orf116	2.16681e-224	1.18442	0.477	0.134	5.08658e-220
C5orf49	3.76002e-232	1.17978	0.487	0.136	8.82666e-228
SPA17	9.70388e-189	1.17851	0.402	0.11	2.27798e-184
SNTN	1.33418e-228	1.17427	0.464	0.124	3.13199e-224
OMG	4.61763e-201	1.16721	0.417	0.112	1.08399e-196
IGFBP2	1.31499e-190	1.16695	0.492	0.169	3.08694e-186
CCDC146	2.26127e-197	1.16618	0.459	0.139	5.30834e-193
EZR	1.55038e-200	1.16313	0.705	0.411	3.63951e-196
IFT57	1.32635e-174	1.16145	0.459	0.159	3.11361e-170
ODF3B	8.89604e-157	1.15629	0.485	0.193	2.08835e-152
RSPH4A	1.34296e-228	1.1554	0.39	0.086	3.1526e-224
RRAD	1.79529e-212	1.14968	0.459	0.128	4.21444e-208
DNAH5	3.58687e-211	1.14087	0.43	0.112	8.42017e-207
CD59	1.40963e-151	1.13896	0.554	0.272	3.3091e-147
TMC5	8.25091e-182	1.13615	0.455	0.147	1.9369e-177
DNALI1	4.04471e-190	1.12784	0.381	0.097	9.49495e-186
NUCB2	1.60479e-150	1.12746	0.585	0.3	3.76723e-146
ZMYND10	9.63933e-208	1.12275	0.429	0.115	2.26283e-203
MNS1	4.34624e-173	1.11791	0.325	0.076	1.02028e-168
PIGR	7.59696e-286	1.1122	0.728	0.283	1.78339e-281
HSP90AA1	0	1.10641	0.936	0.85	0
TUBA1A	1.1742e-144	1.08256	0.66	0.409	2.75644e-140
DYNLL1	2.56026e-250	1.07656	0.852	0.656	6.01021e-246
RP11-295M3.4	7.73701e-178	1.07462	0.408	0.118	1.81626e-173
CCDC113	3.33947e-173	1.06195	0.338	0.082	7.8394e-169
KIF9	7.82699e-173	1.0544	0.385	0.108	1.83739e-168
CFAP53	3.47452e-165	1.04027	0.34	0.086	8.15643e-161
WDR78	2.76057e-162	1.03602	0.315	0.076	6.48043e-158
ROPN1L	1.72341e-152	1.03589	0.344	0.095	4.04569e-148
ENKUR	1.1229e-173	1.02987	0.363	0.094	2.636e-169
DYNLRB2	2.48582e-155	1.02144	0.348	0.095	5.83546e-151
FAM92B	7.43611e-157	1.02109	0.352	0.096	1.74563e-152
LRRIQ1	6.66151e-202	1.02057	0.438	0.115	1.56379e-197
TEKT1	1.7858e-165	1.00761	0.307	0.07	4.19216e-161
C9orf135	2.45498e-158	0.980028	0.327	0.083	5.76306e-154
CFAP45	5.19705e-152	0.971964	0.284	0.065	1.22001e-147
PRDX1	5.80577e-195	0.970344	0.813	0.61	1.36291e-190
FXYD3	1.5442e-175	0.969194	0.646	0.303	3.62502e-171
S100A6	0	0.966659	0.98	0.907	0
DNAH12	1.3427e-191	0.957745	0.389	0.096	3.152e-187
LGALS3	9.00019e-199	0.917449	0.82	0.583	2.11279e-194
SPAG17	8.63774e-147	0.904287	0.313	0.079	2.02771e-142
CALM1	4.41885e-221	0.902033	0.887	0.794	1.03733e-216
GSTP1	4.35089e-250	0.883799	0.932	0.737	1.02137e-245
WFDC2	1.58663e-277	0.863315	0.901	0.538	3.72461e-273
S100A11	9.20934e-234	0.850755	0.957	0.829	2.16189e-229
AGR2	6.12681e-194	0.73359	0.756	0.416	1.43827e-189
SLPI	1.87344e-304	0.630278	0.955	0.656	4.39791e-300
SCGB1A1	7.30975e-144	0.430208	0.858	0.789	1.71596e-139
RPLP1	6.92113e-146	-0.632115	0.92	0.965	1.62474e-141
RPL39	3.14964e-149	-0.696248	0.744	0.912	7.39379e-145
RPL28	3.6155e-176	-0.709862	0.85	0.945	8.48738e-172
RPL13	4.14062e-179	-0.716673	0.891	0.957	9.72011e-175
RPL35	1.07289e-153	-0.725004	0.606	0.875	2.5186e-149
RPS23	8.37014e-152	-0.774109	0.715	0.896	1.96489e-147
RPL10	1.03086e-183	-0.787451	0.84	0.95	2.41993e-179
RPL32	1.0559e-171	-0.797164	0.744	0.913	2.47872e-167
RPS27	2.34063e-151	-0.821186	0.807	0.93	5.49463e-147
RPS12	3.95745e-190	-0.876944	0.815	0.932	9.29012e-186
RPS18	1.62736e-195	-0.880044	0.791	0.928	3.82022e-191
RPS19	3.28498e-214	-0.922483	0.74	0.918	7.71149e-210
ACTB	5.7065e-154	-0.944598	0.76	0.923	1.3396e-149
RPS3	2.38717e-192	-0.953428	0.584	0.871	5.60388e-188
SH3BGRL3	9.26761e-151	-1.03994	0.311	0.689	2.17557e-146
ARHGDIB	2.05751e-155	-1.20371	0.051	0.462	4.83e-151
BTG1	1.29695e-157	-1.2166	0.154	0.575	3.04459e-153
LCP1	8.54414e-163	-1.27203	0.043	0.469	2.00574e-158
CORO1A	3.34043e-168	-1.37107	0.022	0.449	7.84167e-164
CD52	2.67418e-163	-1.57676	0.047	0.461	6.27764e-159
TMSB4X	9.00156e-274	-1.64672	0.719	0.918	2.11312e-269
PTPRC	8.8496e-219	-1.6914	0.055	0.562	2.07744e-214

## Sheet: Ciliated cell cluster 2
Gene	p_val	avg_logFC	pct.1	pct.2	p_val_adj
DNAAF1	0	2.37439	0.962	0.072	0
DNAH12	0	1.96782	0.91	0.091	0
RP1	0	1.96716	0.839	0.03	0
LRRIQ1	0	1.82136	0.946	0.114	0
DNAH5	0	1.79811	0.938	0.11	0
DNAH11	0	1.78315	0.875	0.048	0
CFAP70	0	1.75993	0.813	0.05	0
FAM227A	0	1.67812	0.781	0.027	0
ERICH3	0	1.64942	0.94	0.116	0
ABCA13	0	1.63289	0.89	0.136	0
CDHR3	0	1.62941	0.837	0.061	0
EFHC1	0	1.62716	0.851	0.08	0
HYDIN	0	1.58886	0.865	0.064	0
SPAG17	0	1.55899	0.855	0.07	0
DRC3	0	1.55877	0.801	0.055	0
MUC4	0	1.54359	0.912	0.165	0
CFAP46	0	1.53235	0.755	0.033	0
DNAH7	0	1.53131	0.783	0.04	0
CFAP43	0	1.51974	0.861	0.071	0
SYNE1	0	1.51702	0.9	0.147	0
CEP126	0	1.51651	0.837	0.079	0
MUC16	0	1.51375	0.861	0.119	0
SPEF2	0	1.50669	0.839	0.08	0
WDR60	0	1.4919	0.829	0.107	0
CFAP44	0	1.48548	0.775	0.056	0
CCDC30	0	1.48047	0.737	0.039	0
DTHD1	0	1.47407	0.817	0.068	0
CFAP157	0	1.45738	0.713	0.042	0
CFAP54	0	1.44398	0.705	0.029	0
TMC5	0	1.44122	0.898	0.148	0
MS4A8	0	1.43833	0.865	0.102	0
FHAD1	0	1.41752	0.811	0.073	0
NEK10	0	1.40334	0.733	0.041	0
CCDC17	0	1.40037	0.757	0.054	0
WDR66	0	1.3772	0.793	0.065	0
CCDC114	0	1.36243	0.685	0.03	0
TTLL10	0	1.34766	0.707	0.041	0
DYNC2H1	0	1.34425	0.783	0.077	0
MOK	0	1.34101	0.709	0.042	0
RABL2B	0	1.33555	0.735	0.065	0
DNAH6	0	1.33432	0.711	0.041	0
DNAH9	0	1.31341	0.761	0.051	0
NEK5	0	1.31289	0.701	0.048	0
SLC44A4	0	1.3088	0.865	0.144	0
RFX3	0	1.28652	0.729	0.075	0
ANKUB1	0	1.28446	0.651	0.04	0
ZBBX	0	1.28242	0.715	0.047	0
TMEM231	0	1.2796	0.723	0.047	0
TMEM67	0	1.26318	0.647	0.033	0
SPAG8	0	1.26276	0.618	0.025	0
DNAH3	0	1.26008	0.661	0.033	0
DCDC1	0	1.24012	0.596	0.018	0
DNAH10	0	1.23247	0.649	0.038	0
CLUAP1	0	1.22284	0.805	0.108	0
ABCA5	0	1.21665	0.741	0.097	0
FRMPD2	0	1.20807	0.582	0.018	0
BCYRN1	0	1.19487	0.564	0.026	0
DZIP1L	0	1.19055	0.56	0.029	0
PTRH1	0	1.17888	0.56	0.065	0
CDHR4	0	1.17848	0.584	0.018	0
PROM1	0	1.16662	0.681	0.064	0
CES1	0	1.16654	0.771	0.093	0
KIAA2012	0	1.16348	0.582	0.022	0
NPHP1	0	1.16153	0.713	0.054	0
CSPP1	0	1.15641	0.725	0.094	0
MAATS1	0	1.14929	0.633	0.035	0
TCTEX1D1	0	1.14366	0.627	0.034	0
CCDC39	0	1.13811	0.731	0.062	0
C21orf58	0	1.12144	0.62	0.044	0
INTU	0	1.11999	0.592	0.03	0
CCDC170	0	1.11305	0.869	0.143	0
CCDC78	0	1.112	0.723	0.071	0
ZNF440	0	1.11061	0.598	0.04	0
CFAP100	0	1.11011	0.58	0.032	0
CCDC146	0	1.09324	0.876	0.141	0
SPATA18	0	1.09262	0.711	0.061	0
WDR49	0	1.09081	0.556	0.03	0
AK9	0	1.08496	0.633	0.064	0
PRR29	0	1.08206	0.594	0.03	0
STK33	0	1.08072	0.689	0.052	0
FAM179A	0	1.07312	0.518	0.034	0
MAPK15	0	1.06934	0.608	0.039	0
DLEC1	0	1.06471	0.506	0.017	0
SAXO2	0	1.05017	0.729	0.081	0
CLMN	0	1.04929	0.667	0.073	0
DNAJA4	0	1.04889	0.751	0.104	0
CFAP53	0	1.04725	0.725	0.085	0
DUOX1	0	1.04203	0.572	0.056	0
CCDC40	0	1.03268	0.558	0.029	0
CCP110	0	1.02274	0.596	0.062	0
IGFBP5	0	1.02059	0.651	0.075	0
ADGB	0	1.02042	0.524	0.026	0
ANKRD18A	0	1.01774	0.418	0.016	0
TSGA10	0	1.01526	0.582	0.056	0
AC009502.4	0	1.01231	0.454	0.012	0
TSPAN19	0	1.0116	0.685	0.073	0
CCDC180	0	1.00724	0.538	0.027	0
FAM92B	0	1.00511	0.751	0.095	0
NBEA	0	1.00503	0.629	0.063	0
LDLRAD1	0	1.00007	0.663	0.073	0

## Sheet: Ciliated cell cluster 3
Gene	p_val	avg_logFC	pct.1	pct.2	p_val_adj
C9orf24	6.75129e-274	1.96841	0.869	0.267	1.58486e-269
C20orf85	4.05618e-275	1.96723	0.876	0.271	9.52188e-271
CAPS	2.05879e-266	1.96526	0.968	0.45	4.83301e-262
TPPP3	6.10564e-224	1.80834	0.779	0.234	1.4333e-219
C9orf116	1.84973e-211	1.80163	0.642	0.152	4.34224e-207
C1orf194	4.66494e-221	1.7839	0.687	0.169	1.09509e-216
PRDX5	1.12388e-231	1.77443	0.964	0.59	2.63831e-227
C11orf88	3.21814e-175	1.77362	0.61	0.162	7.55458e-171
MORN2	4.86895e-194	1.75288	0.692	0.202	1.14299e-189
RSPH1	1.61644e-213	1.75109	0.782	0.25	3.7946e-209
CAPSL	3.22353e-193	1.72387	0.604	0.141	7.56723e-189
SNTN	4.20827e-179	1.70791	0.587	0.143	9.87892e-175
OMG	3.67077e-151	1.7027	0.525	0.13	8.61712e-147
TUBB4B	2.18857e-156	1.70196	0.829	0.453	5.13767e-152
PIFO	1.31683e-192	1.68742	0.675	0.186	3.09127e-188
GSTA1	1.03631e-112	1.68378	0.544	0.184	2.43275e-108
CETN2	5.60867e-165	1.67294	0.707	0.249	1.31663e-160
C5orf49	8.41717e-190	1.6677	0.625	0.156	1.97593e-185
FAM183A	3.85824e-171	1.65993	0.587	0.148	9.05721e-167
RP11-356K23.1	2.53331e-144	1.65257	0.567	0.162	5.94695e-140
RRAD	3.68148e-145	1.59718	0.55	0.148	8.64227e-141
CKB	2.34138e-144	1.55245	0.664	0.237	5.49639e-140
SPA17	2.72031e-143	1.54155	0.51	0.126	6.38593e-139
SMIM22	7.55896e-126	1.5146	0.6	0.207	1.77447e-121
DYNLRB2	8.16193e-137	1.51338	0.465	0.108	1.91601e-132
DYNLL1	1.05391e-188	1.51314	0.931	0.667	2.47405e-184
MORN5	3.88038e-132	1.51222	0.452	0.105	9.10919e-128
ODF3B	3.67205e-114	1.50124	0.578	0.21	8.62013e-110
CFAP126	7.7518e-147	1.47945	0.407	0.076	1.81974e-142
RP11-295M3.4	1.23092e-110	1.4715	0.473	0.136	2.88957e-106
ROPN1L	1.22816e-119	1.46682	0.441	0.109	2.88311e-115
UFC1	2.75709e-105	1.4621	0.709	0.407	6.47228e-101
CD24	6.78297e-126	1.4492	0.704	0.297	1.5923e-121
ENKUR	1.84808e-116	1.44889	0.439	0.11	4.33837e-112
CYSTM1	8.50628e-93	1.43352	0.544	0.216	1.99685e-88
CCDC146	4.24946e-108	1.42879	0.507	0.16	9.97562e-104
DYNLT1	2.03349e-91	1.42832	0.642	0.345	4.77362e-87
KIF9	1.73108e-108	1.42351	0.452	0.125	4.06371e-104
IFI27	2.10464e-91	1.41273	0.567	0.229	4.94063e-87
C9orf135	1.07121e-100	1.39094	0.388	0.098	2.51467e-96
NQO1	3.07474e-105	1.37508	0.441	0.121	7.21794e-101
C11orf70	1.84052e-121	1.36807	0.364	0.072	4.32062e-117
ZMYND10	2.16753e-106	1.36258	0.469	0.136	5.08828e-102
EFCAB1	9.71723e-89	1.34955	0.37	0.098	2.28112e-84
TUBA1A	6.96562e-79	1.34808	0.683	0.426	1.63518e-74
ATPIF1	1.03712e-96	1.34411	0.754	0.539	2.43465e-92
DNALI1	1.68783e-103	1.34374	0.43	0.116	3.96218e-99
FAM92B	2.39072e-96	1.33974	0.411	0.112	5.61222e-92
IFT57	7.05146e-77	1.33004	0.473	0.18	1.65533e-72
AC013264.2	4.94037e-97	1.32743	0.358	0.085	1.15975e-92
CCDC170	1.20384e-83	1.32682	0.469	0.163	2.82602e-79
HMGN3	2.0694e-80	1.31941	0.666	0.419	4.85791e-76
FAM229B	8.05561e-91	1.3103	0.403	0.113	1.89105e-86
WDR38	6.04646e-90	1.30829	0.343	0.083	1.41941e-85
GSTP1	4.77221e-182	1.30711	0.966	0.75	1.12028e-177
CCDC113	5.54728e-85	1.28852	0.368	0.099	1.30222e-80
FAM81B	3.90821e-96	1.28346	0.364	0.088	9.17452e-92
CALM2	4.03825e-107	1.28254	0.801	0.63	9.47979e-103
NUDC	6.97488e-72	1.27736	0.595	0.33	1.63735e-67
PRDX1	1.64209e-128	1.27458	0.854	0.623	3.85481e-124
CIB1	1.41469e-113	1.2745	0.809	0.602	3.32098e-109
DSTN	1.06113e-82	1.26944	0.685	0.427	2.491e-78
BASP1	1.0861e-77	1.26813	0.567	0.27	2.54961e-73
LGALS3	5.91998e-130	1.26692	0.859	0.599	1.38972e-125
CALM1	5.61369e-184	1.26537	0.959	0.798	1.31781e-179
TCTEX1D2	2.7509e-87	1.26053	0.381	0.105	6.45774e-83
HSBP1	2.25404e-68	1.25961	0.612	0.373	5.29136e-64
C11orf97	2.34123e-88	1.25751	0.325	0.075	5.49604e-84
TMEM190	4.36955e-77	1.25666	0.507	0.198	1.02575e-72
C2orf40	4.26637e-71	1.25362	0.426	0.15	1.00153e-66
IK	2.49446e-71	1.21285	0.642	0.396	5.85575e-67
TCTEX1D4	1.55511e-71	1.21281	0.272	0.063	3.65063e-67
PPIL6	8.25486e-73	1.20964	0.336	0.094	1.93783e-68
HSP90AA1	9.22266e-164	1.20862	0.964	0.855	2.16502e-159
MLF1	1.35089e-73	1.18579	0.362	0.107	3.1712e-69
IFT22	1.18325e-73	1.18388	0.334	0.092	2.77768e-69
AKAP14	2.08468e-68	1.15522	0.268	0.063	4.89378e-64
CATSPERD	3.15923e-76	1.14522	0.24	0.047	7.4163e-72
SOD1	1.06395e-68	1.14362	0.655	0.439	2.49761e-64
S100A11	1.04641e-184	1.13661	0.994	0.837	2.45644e-180
DYDC2	1.50344e-70	1.11183	0.257	0.057	3.52932e-66
ANKRD66	2.91724e-79	1.09988	0.251	0.049	6.84822e-75
FAM216B	1.67551e-69	1.09945	0.308	0.081	3.93327e-65
LRRC10B	2.39489e-69	1.06187	0.296	0.075	5.62201e-65
TEX26	2.00705e-75	1.05558	0.216	0.039	4.71154e-71
GPX4	5.54007e-77	1.02848	0.758	0.599	1.30053e-72
S100A6	4.1254e-132	0.985219	0.983	0.912	9.68438e-128
ANXA2	2.87655e-72	0.96876	0.752	0.561	6.75269e-68
SERF2	6.81198e-82	0.756331	0.884	0.845	1.59911e-77
FTH1	3.47318e-119	0.705539	0.968	0.919	8.15328e-115
MT-CO2	1.46111e-67	-0.671343	0.912	0.979	3.42996e-63
MT-CO1	6.58906e-86	-0.805258	0.874	0.977	1.54678e-81
RPS18	7.07372e-69	-0.819272	0.745	0.92	1.66056e-64
RPS3	6.97158e-74	-0.944912	0.499	0.854	1.63658e-69
HLA-B	2.49229e-86	-1.02358	0.377	0.827	5.85065e-82
HLA-E	1.24877e-75	-1.02615	0.12	0.629	2.93148e-71
LCP1	8.56806e-68	-1.4416	0.011	0.439	2.01135e-63
TMSB4X	1.32297e-100	-1.57433	0.636	0.907	3.10567e-96
PTPRC	2.16818e-90	-1.92772	0.011	0.526	5.0898e-86
MALAT1	4.69664e-167	-2.78777	0.844	0.967	1.10254e-162

## Sheet: Ionocyte cluster
Gene	p_val	avg_logFC	pct.1	pct.2	p_val_adj
RARRES2	0	2.7757	0.868	0.008	0
ASCL3	0	2.6061	0.816	0.001	0
TFCP2L1	0	2.14933	0.868	0.007	0
TMEM61	0	1.98138	0.895	0.01	0
ATP6V1G3	0	1.98012	0.763	0.001	0
STAP1	0	1.91525	0.816	0.011	0
HES6	1.36533e-173	1.897	0.789	0.027	3.20512e-169
ADGRF5	1.25058e-289	1.84256	0.711	0.012	2.93573e-285
CFTR	5.39613e-272	1.81844	0.816	0.018	1.26674e-267
IGF1	0	1.80949	0.632	0.004	0
FOXI1	0	1.7836	0.632	0	0
SEMA3C	2.24677e-80	1.75626	0.842	0.071	5.2743e-76
CEL	0	1.71608	0.605	0.005	0
SCNN1B	3.79381e-134	1.6719	0.763	0.033	8.90598e-130
CLNK	5.61039e-135	1.59095	0.842	0.039	1.31704e-130
DGKI	0	1.57039	0.632	0.001	0
LINC01187	0	1.56597	0.658	0.001	0
CLCNKB	0	1.50897	0.711	0	0
EGFR	1.10709e-92	1.47445	0.816	0.055	2.59889e-88
PPP1R12B	2.36194e-73	1.448	0.737	0.057	5.54466e-69
THBS1	3.63793e-104	1.44715	0.5	0.017	8.54005e-100
TPD52	1.99435e-77	1.41251	0.842	0.071	4.68174e-73
FAM3B	1.10036e-133	1.39723	0.763	0.033	2.5831e-129
HEPACAM2	0	1.3812	0.711	0.002	0
RBP1	4.81807e-144	1.32606	0.605	0.019	1.13104e-139
BSND	0	1.29573	0.632	0	0
PDE1C	0	1.28412	0.605	0.001	0
MUC20	1.94152e-100	1.23098	0.737	0.041	4.55772e-96
KCNMA1	6.39665e-270	1.21235	0.605	0.009	1.50161e-265
CLCNKA	0	1.209	0.553	0.001	0
SCG2	0	1.20276	0.395	0.001	0
GABRB2	0	1.1776	0.5	0.001	0
AMN	3.25352e-82	1.17148	0.553	0.028	7.63764e-78
ANK2	0	1.08835	0.605	0.001	0
ATP6V1B1	1.18482e-272	1.07521	0.526	0.007	2.78136e-268
ITIH5	8.25409e-280	1.04409	0.368	0.003	1.93765e-275
NCAM1	3.17454e-126	0.971596	0.395	0.009	7.45223e-122
RET	0	0.938076	0.368	0.002	0
RNF152	6.25134e-259	0.895661	0.421	0.004	1.4675e-254
PCDH17	3.3524e-109	0.880383	0.316	0.006	7.86975e-105
PDE11A	0	0.868924	0.368	0.001	0
SCN9A	5.08766e-107	0.813806	0.368	0.009	1.19433e-102
STAC2	0	0.795783	0.368	0.001	0
DMRT2	4.18775e-145	0.787203	0.447	0.01	9.83075e-141
TMPRSS11E	0	0.777633	0.342	0	0
SLC14A1	1.37532e-210	0.764106	0.368	0.004	3.22857e-206
RAMP2	4.26454e-235	0.761573	0.421	0.005	1.0011e-230
SHISA8	1.28074e-152	0.757835	0.342	0.005	3.00653e-148
ATP6V1C2	3.15582e-219	0.749625	0.474	0.007	7.4083e-215
RCAN2	0	0.736503	0.263	0.001	0
SFTPB	0	0.720823	0.237	0	0
DDX4	0	0.711306	0.368	0	0
PTGER3	8.32489e-210	0.706824	0.316	0.003	1.95427e-205
PHGR1	6.81782e-285	0.706644	0.158	0	1.60048e-280
TFPI	4.16225e-105	0.706453	0.421	0.012	9.77088e-101
SLC35F3	4.85831e-234	0.703619	0.395	0.004	1.14049e-229
FAT3	0	0.700247	0.263	0.001	0
SYT17	1.90812e-73	0.687672	0.421	0.018	4.47931e-69
PROX1	0	0.677971	0.342	0	0
ADCY5	0	0.677246	0.289	0	0
SLC9A2	0	0.651036	0.263	0.001	0
MFSD6L	1.80082e-182	0.649727	0.368	0.005	4.22742e-178
TUBB2B	4.4936e-114	0.635469	0.184	0.002	1.05487e-109
ATP6V0A4	5.98839e-108	0.635344	0.421	0.012	1.40577e-103
C1orf115	1.69837e-100	0.595149	0.263	0.005	3.98692e-96
BEST3	0	0.589866	0.211	0	0
SLC2A12	5.82365e-84	0.578134	0.289	0.007	1.3671e-79
USHBP1	1.09908e-288	0.572217	0.211	0.001	2.5801e-284
CSPG5	0	0.563746	0.316	0	0
TMEM38A	3.99e-149	0.560838	0.263	0.003	9.36652e-145
CDH2	1.86745e-96	0.558622	0.184	0.002	4.38383e-92
SCUBE2	7.21937e-202	0.556817	0.211	0.001	1.69475e-197
CACNB3	3.40357e-86	0.551901	0.395	0.013	7.98989e-82
NOVA1	0	0.538648	0.211	0	0
CLDN25	0	0.529888	0.316	0.001	0
SDC2	2.11382e-75	0.514098	0.316	0.01	4.9622e-71
ATP6V0D2	0	0.504237	0.289	0	0
JAM3	1.8222e-125	0.497285	0.289	0.004	4.27762e-121
KCNH1	0	0.490109	0.263	0	0
PTPRG	1.04361e-76	0.469088	0.263	0.006	2.44988e-72
GPC6	1.00208e-171	0.4619	0.184	0.001	2.35238e-167
FOXI2	1.53748e-201	0.453844	0.211	0.001	3.60922e-197
CDR1-AS	3.61735e-114	0.444268	0.184	0.002	8.49173e-110
PCP4	0	0.433517	0.184	0	0
KCNJ12	3.05928e-253	0.428136	0.158	0	7.18166e-249
RUNX1T1	1.30567e-169	0.425903	0.237	0.002	3.06506e-165
FAM131C	1.31973e-252	0.417204	0.211	0.001	3.09807e-248
FAM153B	3.21875e-93	0.408118	0.211	0.003	7.55603e-89
PDE9A	3.40011e-85	0.408048	0.211	0.004	7.98177e-81
HSD11B2	2.51028e-110	0.405947	0.184	0.002	5.89287e-106
PNMA6A	0	0.403672	0.184	0	0
TMEM171	1.83912e-75	0.398348	0.132	0.001	4.31734e-71
LINC00706	4.19581e-264	0.388025	0.132	0	9.84967e-260
PRSS2	0	0.381546	0.158	0	0
NAV3	7.71476e-144	0.376315	0.211	0.002	1.81104e-139
SMOC1	1.88245e-158	0.376188	0.132	0	4.41906e-154
C1orf64	1.27779e-125	0.366994	0.211	0.002	2.99961e-121
SYT4	6.46373e-254	0.357698	0.105	0	1.51736e-249
UNC13C	2.39545e-193	0.353491	0.184	0.001	5.62332e-189
CCNJL	3.77543e-93	0.271963	0.132	0.001	8.86283e-89
